# Supplementary material for: Effects of Near-Freezing Temperature Combined with Jujube Polysaccharides Treatment on Proteomic Analysis of ‘Diaogan’ Apricot (Prunus armeniaca L.)
Source: Foods. 2023 Dec 16;12(24):4504. doi: 10.3390/foods12244504 (PMC10742872; doi:10.3390/foods12244504)
Supplement: Supplementary file 1 [file foods-12-04504-s001.zip]

Archive with 1 entries (1 files):
- foods-2751349-supplementary.pdf
